# Supplementary material for: Functional Diversity of Transcriptional Regulators in the Cyanobacterium Synechocystis sp. PCC 6803
Source: Front Microbiol. 2017 Feb 21;8:280. doi: 10.3389/fmicb.2017.00280 (PMC5318462; doi:10.3389/fmicb.2017.00280)
Supplement: Supplementary file 3 [file Table_1.XLSX]

## Sheet: Sheet1
Suppl. Table 1: TR mutants and maxium relative growth rates
ID	Gene Name	Gene Family	Product	μMax ( h-1 )*	p-value
slr0395	ntcB	LysR	transcriptional activator protein NtcB	0.0278081	0.00361624
slr0724	sohA	HtaR	regulator PrlF	0.0539954	0.359143
slr0741	phoU	PhoU	pho regulon negative regulator	0.0274966	0.00163104
slr1871		LysR	transcriptional regulator	0.0274998	0.0035197
sll0782		LuxR	protein kinase	0.0464232	0.253689
slr0895		TetR	hypothetical protein	0.0516164	0.0165933
slr1489	pchR	AraC	regulatory protein PchR	0.048422	0.878321
sll1626	lexA	LexA	SOS function regulatory protein	0.0548417	0.21923
sll0690	vapC	VapC	virulence associated protein C	0.0512137	0.612798
ssl0707	glnB		nitrogen regulatory protein P-II	0.0523693	0.442774
sll0792	smtB	ArsR	transcriptional repressor SmtB	0.0470382	0.605483
slr1245		LysR	transcriptional regulator	0.0391005	0.0456702
sll1423	ntcA	Crp	global nitrogen regulator	0.048134	0.922418
slr1666	degT	DegT	pleiotropic regulatory protein	0.0500297	0.757979
sll1712			DNA binding protein HU	0.050183	0.876971
slr1860	ICFG		ICFG protein	0.0472105	0.682155
slr1937		FUR	transposase	0.0465751	0.790082
slr0115		OmpR	OmpR subfamily protein	0.0472773	0.712297
slr0449		CRP/FNR	DNR protein	0.0493308	0.653556
ssl0564		LuxR	response regulator like-protein	0.0412301	0.412238
slr0794		MerR	cation or drug efflux system protein	0.0442935	0.245411
sll1392		TetR	hypothetical protein	0.0570061	0.0806452
sll1408	pcrR	AraC	regulatory protein PcrR	0.0386413	0.242499
slr1529			nitrogen assimilation regulatory protein	0.0465463	0.744843
slr0527	exsB	PP-loop	exoenzyme S synthesis protein B	0.0522826	0.522302
sll0567	fur	Fur	ferric uptake regulation protein	0.0491401	0.968088
sll0594		Crp	transcriptional regulator	0.0387296	0.216778
sll1286		TetR	hypothetical protein	0.0350877	0.0157466
sll1594	rbcR	LysR	rubisco operon transcriptional regulator	0.0378004	0.0328753
sll1670	hrcA	HrcA	heat-inducible transcription repressor	0.0634103	0.197298
sll1872	lytR	LytR	membrane bound protein LytR	0.0293698	0.000477714
sll1957	arsA	ArsR	arsenical resistance operon repressor	0.0329468	0.0856571
*μmax ( h-1) was the maximum relative growth rates of the strains and the μmax ( h-1) of the wild type was 0.048985 . All the μmax ( h-1) of each mutants have been performed t-test with the wild type and the growth rates of four different mutants were below 0.03 h-1 with significance (t-test p-value <0.005)
