# Supplementary material for: Functional Diversity of Transcriptional Regulators in the Cyanobacterium Synechocystis sp. PCC 6803
Source: Front Microbiol. 2017 Feb 21;8:280. doi: 10.3389/fmicb.2017.00280 (PMC5318462; doi:10.3389/fmicb.2017.00280)
Supplement: Supplementary file 4 [file Table_2.XLSX]

## Sheet: Sheet1
Suppl. Table 2: Predicted target proteins of selected TRs
Sll1408	Slr1489	Slr0895	Sll1286	Sll1670	Sll1712	Slr0115	Slr0449
Slr0707	Slr0707	Sll0782	Sll0782	Slr0701	Slr0701	Sll0745	Sll0745
Slr0664	Slr0664	Slr1705	Slr1705	Sll0794	Sll0794	Sll1196	Sll1196
Slr0594	Slr0594	Slr0902	Sll1085	Slr1837	Ssr1398	Slr0884	Slr0884
Sll0043	Sll0043	Sll1388	Sll1864	Slr0947	Ssl3432	Sll1342	Sll1342
Sll1408	Slr1037		Slr0195	Slr0115	Ssl2084	Slr0607	Sll1275
Sll0789				Slr0081	Slr2130	Slr0533	Sll0776
Sll0704				Sll1670	Slr2058	Sll0798	Sll0038
Sll0616				Sll1615	Slr1755	Slr0640	Sll1330
Sll0337				Sll1330	Slr1678	Slr1338	Sll1253
Sll0248				Sll0797	Slr1629	Sll1670	Sll1544
Slr1902				Sll0649	Slr1367	Sll0337	Sll0587
				Sll0396	Slr1325	Slr1731	Sll0536
					Slr1265	Slr0670	Slr0599
					Slr1139	Slr0510	Sll0430
					Slr1034	Sll0873	Sll1290
					Slr0974	Sll1388	Sll1910
					Slr0925	Sll0504	Slr1037
					Slr0743	Slr0210	Sll2012
					Slr0713	Slr0487	SSl2982
					Slr0707	Sll1514	Sll1917
					Slr0649	Sll0096	Slr1225
					Slr0644	Slr2098	Sll1575
					Slr0623	Sll1672	Sll1574
					Slr0612	Slr2076	Slr2023
					Slr0603	Sll1871	Sll0018
					Slr0469	Sll0535	Slr0868
					Slr0361	Sll0020	Sll1069
					Slr0233	Sll0359	Slr1332
					Slr0086	Sll1003	Sll0602
					Slr0083	Sll0184	Slr1991
					Sll1932	Slr1270	Slr0394
					Sll1865	Sll0750	Sll0362
					Sll1864	Slr1102	Slr0710
					Sll1819	Slr1103	Sll0993
					Sll1818	Slr0415	Sll0646
					Sll1813	Sll0779	Sll1033
					Sll1801	Sll1895	Sll1771
					Sll1800	Sll1124	Sll1721
					Sll1789	Slr1759	Slr2104
					Sll1787	Sll0267	Slr1265
					Sll1744	Sll1924	Sll0241
					Sll1676	Sll0821	Sll1228
					Sll1605	Slr1550	Slr1324
					Sll1572	Slr0073	Slr1969
					Sll1553	Sll0416	Slr0446
					Sll1528	Slr1101	Sll1170
					Sll1513	Slr1641	Sll1871
					Sll1469	Slr0156	Sll0306
					Sll1356	Sll1169	Slr0346
					Sll1290	Sll1371	Sll1864
					Sll1289		Slr0359
					Sll1143		Sll0163
					Sll1121		Slr0222
					Sll0926		Slr1476
					Sll0865		Slr1616
					Sll0848		Sll0649
					Sll0817		Slr1783
					Sll0486		Slr2077
					Sll0467		Sll1932
					Sll0459		Sll0782
					Sll0377		Sll1353
					Sll0170		Sll1687
					Sll0058		Slr1837
							Slr1104
							Sll1498
							Sll1592
							Sll0698
							Sll1708
							Slr1305
							Slr1041
							Slr0143
							Slr1798
							Slr1042
							Slr1760
							Sll1291
							Slr1047
							Sll1017
							Slr1909
							Slr0081
							Sll0396
							Sll0170
							Sll1789
							Sll0797
							Slr0312
							Sll0058
							Sll0370
							Slr0947
							Slr0086
							Slr0752
							Slr0474
							Sll1615
							Slr0091
							Sll1905
							Slr0370
							Sll1356
							Slr1367
							Sll1787
							Sll0158
							Sll1818
							Sll0043
							Sll1473
							Slr0653
							Sll0537
							Sll0474
							Slr0311
							Slr0302
							Sll1800
							Sll0108
							Slr0842
							Slr1289
							Sll1876
							Sll0528
							Slr0889
							Slr1192
							Sll1770
							Slr1919
							Sll1387
							Sll1161
							Sll1260
							Slr1646
							Sll1561
							Sll0095
							Sll1363
							Sll1018
							Slr1462
							Sll0503
							Slr2111
							Slr1306
							Slr0152
							Sll0804
							Sll0005
