# Supplementary material for: Functional Diversity of Transcriptional Regulators in the Cyanobacterium Synechocystis sp. PCC 6803
Source: Front Microbiol. 2017 Feb 21;8:280. doi: 10.3389/fmicb.2017.00280 (PMC5318462; doi:10.3389/fmicb.2017.00280)
Supplement: Supplementary file 5 [file Table_3.XLSX]

## Sheet: Sheet1
Suppl. Table 3: Sequence similarity analysis
Query_id	Subject_id	E_value	Coverage
slr0395	sll1594	1e-16	0.782468
slr0395	slr1871	1e-12	0.974026
slr0395	slr1245	5e-09	0.480519
slr1871	slr1245	7e-57	0.996599
slr1871	sll1594	5e-11	0.809524
sll0782	ssl0564	2e-10	0.157609
slr1489	sll1408	1e-53	0.869301
sll0792	sll1957	5e-16	0.473282
slr1245	sll1594	6e-13	0.415282
slr1245	slr0395	2e-10	0.48505
sll1423	sll0594	1e-15	0.736607
ssl0564	sll0782	4e-11	0.659091
sll1392	sll1286	5e-06	0.440594
sll0594	sll1423	4e-14	0.77451
sll1286	slr0895	4e-30	0.805106
sll1594	slr1245	6e-13	0.396825
sll1957	sll0792	4e-16	0.601942
To defined potential TR family, we use BLAST software for homology identification, only those TR with 80% aligned coverage with E-value < 1e-20 were consider as same families.
